# Supplementary material for: Stable Isotope Models Predict Foraging Habitat of Northern Fur Seals (Callorhinus ursinus) in Alaska
Source: PLoS One. 2015 Jun 1;10(6):e0127615. doi: 10.1371/journal.pone.0127615 (PMC4451762; doi:10.1371/journal.pone.0127615)
Supplement: S1 Dataset — (XLS) [file pone.0127615.s001.xls]

## Sheet: Sheet1
DBID	ID#	ROOKERY	YEAR	TISSUE	AGE_CLASS	SEX	d15N	d13Crbc
442	R1887	Reef	2006	PLASMA	Adult	F	17.0148	-18.7209
438	R1883	Reef	2006	PLASMA	Adult	F	17.6283	-18.3793
439	R1884	Reef	2006	PLASMA	Adult	F	18.2506	-18.4134
427	R1872	Vostochni	2006	PLASMA	Adult	F	18.2355	-18.8385
428	R1873	Vostochni	2006	PLASMA	Adult	F	18.7869	-18.5416
425	R1870	Vostochni	2006	PLASMA	Adult	F	18.0904	-19.0838
431	R1876	Vostochni	2006	PLASMA	Adult	F	18.5205	-19.1813
440	R1885	Reef	2006	PLASMA	Adult	F	17.354	-19.3322
435	R1880	Reef	2006	PLASMA	Adult	F	17.5241	-18.2729
430	R1875	Vostochni	2006	PLASMA	Adult	F	17.2121	-19.6206
434	R1879	Reef	2006	PLASMA	Adult	F	15.3497	-19.5539
441	R1886	Reef	2006	PLASMA	Adult	F	16.3887	-19.0907
443	R1888	Reef	2006	PLASMA	Adult	F	14.7981	-19.3816
436	R1881	Reef	2006	PLASMA	Adult	F	14.5276	-19.3622
437	R1882	Reef	2006	PLASMA	Adult	F	13.9814	-19.4977
449	R1826	Bogoslof	2006	PLASMA	Adult	F	14.0219	-19.366
463	R1840	Bogoslof	2006	PLASMA	Adult	F	14.3834	-19.3831
454	R1831	Bogoslof	2006	PLASMA	Adult	F	14.2005	-19.3149
458	R1835	Bogoslof	2006	PLASMA	Adult	F	14.2631	-19.6809
460	R1837	Bogoslof	2006	PLASMA	Adult	F	14.0232	-19.6633
445	R1822	Bogoslof	2006	PLASMA	Adult	F	13.6933	-19.8722
453	R1830	Bogoslof	2006	PLASMA	Adult	F	14.0621	-19.694
475	R1834	Bogoslof	2006	PLASMA	Adult	F	14.1376	-19.9411
461	R1838	Bogoslof	2006	PLASMA	Adult	F	13.9354	-19.6035
447	R1824	Bogoslof	2006	PLASMA	Adult	F	14.185	-19.9603
452	R1829	Bogoslof	2006	PLASMA	Adult	F	14.4158	-19.5001
459	R1836	Bogoslof	2006	PLASMA	Adult	F	14.1895	-19.3926
448	R1825	Bogoslof	2006	PLASMA	Adult	F	14.2736	-19.4907
456	R1833	Bogoslof	2006	PLASMA	Adult	F	14.2883	-19.3615
450	R1827	Bogoslof	2006	PLASMA	Adult	F	14.2898	-19.5896
455	R1832	Bogoslof	2006	PLASMA	Adult	F	13.7903	-19.8714
444	R1821	Bogoslof	2006	PLASMA	Adult	F	13.5803	-19.7702
462	R1839	Bogoslof	2006	PLASMA	Adult	F	14.173	-19.637
446	R1823	Bogoslof	2006	PLASMA	Adult	F	14.1461	-19.6277
639	908	Reef	2008	PLASMA	Adult	F	16.2835	-19.2053
636	608	Reef	2008	PLASMA	Adult	F	14.3566	-19.2726
642	1208	Reef	2008	PLASMA	Adult	F	14.4159	-19.268
644	1408	Reef	2008	PLASMA	Adult	F	13.8	-19.8276
638	808	Reef	2008	PLASMA	Adult	F	16	-19.44
645	1508	Vostochni	2008	PLASMA	Adult	F	18.9823	-19.5888
648	1908	Vostochni	2008	PLASMA	Adult	F	19.2164	-19.3877
651	2108	Vostochni	2008	PLASMA	Adult	F	17.3069	-18.2103
652	2208	Vostochni	2008	PLASMA	Adult	F	16.9573	-19.254
653	2308	Vostochni	2008	PLASMA	Adult	F	18.4601	-18.9244
654	2408	Vostochni	2008	PLASMA	Adult	F	19.5114	-19.8691
655	2508	Vostochni	2008	PLASMA	Adult	F	18.3022	-19.4377
657	2808	Vostochni	2008	PLASMA	Adult	F	19.1128	-19.6618
658	2908	Vostochni	2008	PLASMA	Adult	F	16.5564	-18.312
659	2708	Vostochni	2008	PLASMA	Adult	F	18.5307	-19.3816
435	R1880	Reef	2006	RBC	Adult	F	15.3625	-18.8598
440	R1885	Reef	2006	RBC	Adult	F	15.0844	-19.0778
438	R1883	Reef	2006	RBC	Adult	F	15.8585	-18.718
439	R1884	Reef	2006	RBC	Adult	F	15.8041	-18.7241
427	R1872	Vostochni	2006	RBC	Adult	F	16.4364	-18.6153
428	R1873	Vostochni	2006	RBC	Adult	F	15.9591	-18.8707
430	R1875	Vostochni	2006	RBC	Adult	F	15.5193	-19.3564
425	R1870	Vostochni	2006	RBC	Adult	F	16.0379	-18.812
431	R1876	Vostochni	2006	RBC	Adult	F	16.1327	-18.8211
429	R1874	Vostochni	2006	RBC	Adult	F	16.169	-18.9882
441	R1886	Reef	2006	RBC	Adult	F	15.1108	-19.0927
442	R1887	Reef	2006	RBC	Adult	F	15.2811	-18.8005
434	R1879	Reef	2006	RBC	Adult	F	14.1619	-19.2648
436	R1881	Reef	2006	RBC	Adult	F	14.1268	-19.3122
437	R1882	Reef	2006	RBC	Adult	F	12.8634	-19.6626
443	R1888	Reef	2006	RBC	Adult	F	14.0645	-19.3709
449	R1826	Bogoslof	2006	RBC	Adult	F	13.8673	-19.2833
463	R1840	Bogoslof	2006	RBC	Adult	F	14.4151	-19.3116
454	R1831	Bogoslof	2006	RBC	Adult	F	13.8252	-19.3401
458	R1835	Bogoslof	2006	RBC	Adult	F	13.6237	-19.6098
460	R1837	Bogoslof	2006	RBC	Adult	F	14.1227	-19.1779
445	R1822	Bogoslof	2006	RBC	Adult	F	13.6789	-19.4476
453	R1830	Bogoslof	2006	RBC	Adult	F	14.4518	-19.3288
475	R1834	Bogoslof	2006	RBC	Adult	F	13.8752	-19.2957
461	R1838	Bogoslof	2006	RBC	Adult	F	13.1136	-19.5123
447	R1824	Bogoslof	2006	RBC	Adult	F	14.1421	-19.3375
452	R1829	Bogoslof	2006	RBC	Adult	F	13.6695	-19.2286
459	R1836	Bogoslof	2006	RBC	Adult	F	13.9652	-19.2548
448	R1825	Bogoslof	2006	RBC	Adult	F	13.947	-19.2923
456	R1833	Bogoslof	2006	RBC	Adult	F	13.8877	-19.2264
450	R1827	Bogoslof	2006	RBC	Adult	F	14.0603	-19.0674
455	R1832	Bogoslof	2006	RBC	Adult	F	13.1478	-19.5068
444	R1821	Bogoslof	2006	RBC	Adult	F	13.0687	-19.4927
462	R1839	Bogoslof	2006	RBC	Adult	F	13.3788	-19.5158
446	R1823	Bogoslof	2006	RBC	Adult	F	13.4149	-19.4879
636	608	Reef	2008	RBC	Adult	F	13.9423	-19.8817
642	1208	Reef	2008	RBC	Adult	F	13.7854	-19.6543
644	1408	Reef	2008	RBC	Adult	F	12.9442	-19.818
638	808	Reef	2008	RBC	Adult	F	14.66	-19.8
639	908	Reef	2008	RBC	Adult	F	15.5626	-19.2884
645	1508	Vostochni	2008	RBC	Adult	F	16.4046	-19.21
648	1908	Vostochni	2008	RBC	Adult	F	16.2799	-19.3742
651	2108	Vostochni	2008	RBC	Adult	F	16.773	-18.8182
652	2208	Vostochni	2008	RBC	Adult	F	15.5203	-19.4392
653	2308	Vostochni	2008	RBC	Adult	F	16.7923	-18.8751
654	2408	Vostochni	2008	RBC	Adult	F	16.3242	-19.2878
655	2508	Vostochni	2008	RBC	Adult	F	16.3286	-19.3962
657	2808	Vostochni	2008	RBC	Adult	F	16.8979	-19.2182
658	2908	Vostochni	2008	RBC	Adult	F	15.9867	-18.9374
659	2708	Vostochni	2008	RBC	Adult	F	16.6625	-19.1908
