# Supplementary material for: Stable Isotope Models Predict Foraging Habitat of Northern Fur Seals (Callorhinus ursinus) in Alaska
Source: PLoS One. 2015 Jun 1;10(6):e0127615. doi: 10.1371/journal.pone.0127615 (PMC4451762; doi:10.1371/journal.pone.0127615)
Supplement: S2 Dataset — (XLS) [file pone.0127615.s002.xls]

## Sheet: Sheet1
year	DBID	rookery	tripno	Shelf_Dives	Oceanic_Dives	Shelf_Hours	Oceanic_Hours
2008	636	Reef	1	NA	NA	104	160
2008	636	Reef	2	NA	NA	114	173
2008	636	Reef	3	NA	NA	45	150
2008	638	Reef	1	68	2331	84	176
2008	638	Reef	2	75	1501	78	191
2008	638	Reef	3	1915	0	241	0
2008	638	Reef	4	740	0	176	0
2008	639	Reef	1	1113	402	213	69
2008	639	Reef	2	1122	0	253	0
2008	642	Reef	1	812	785	55	147
2008	644	Reef	1	155	1503	96	123
2008	644	Reef	2	122	1063	98	161
2008	644	Reef	3	41	2277	73	167
2008	644	Reef	4	55	1497	46	171
2008	645	Vostochni	1	1881	0	230	0
2008	648	Vostochni	1	943	0	152	0
2008	648	Vostochni	2	1180	0	173	0
2008	648	Vostochni	3	2019	0	198	0
2008	648	Vostochni	4	1477	0	189	0
2008	648	Vostochni	5	1492	0	166	0
2008	651	Vostochni	1	1372	0	152	0
2008	651	Vostochni	2	1262	0	168	0
2008	651	Vostochni	3	1839	0	215	0
2008	651	Vostochni	4	544	0	141	0
2008	651	Vostochni	5	1225	0	165	0
2008	651	Vostochni	6	1185	0	190	0
2008	652	Vostochni	1	1920	0	270	0
2008	652	Vostochni	2	2353	0	288	0
2008	652	Vostochni	3	2910	33	256	1
2008	653	Vostochni	1	1047	0	197	0
2008	653	Vostochni	2	994	0	118	0
2008	653	Vostochni	3	797	0	186	0
2008	653	Vostochni	4	594	0	141	0
2008	653	Vostochni	5	1558	0	164	0
2008	654	Vostochni	1	4291	0	646	0
2008	654	Vostochni	2	3238	0	453	0
2008	655	Vostochni	1	1568	0	189	0
2008	655	Vostochni	2	2035	0	187	0
2008	655	Vostochni	3	1788	0	222	0
2008	655	Vostochni	4	1599	0	194	0
2008	655	Vostochni	5	1505	0	149	0
2008	659	Vostochni	1	292	0	239	0
2008	659	Vostochni	2	239	0	240	0
2008	659	Vostochni	3	1303	0	226	0
2008	659	Vostochni	4	1909	0	180	0
2008	657	Vostochni	1	1441	0	242	0
2008	657	Vostochni	2	1023	0	240	0
2008	657	Vostochni	3	1271	0	189	0
2008	657	Vostochni	4	1632	0	183	0
2008	658	Vostochni	1	1333	0	178	0
2008	658	Vostochni	2	574	0	122	0
2008	658	Vostochni	3	903	0	180	0
2008	658	Vostochni	4	782	0	164	0
2008	658	Vostochni	5	1017	0	157	0
